# Supplementary material for: Parametric Optimization of VLM Panel Discretization Using Bio-Inspired Crayfish and Aquila Algorithms Coupled with Hybrid RSM-Based Ensemble Machine Learning Surrogate Models: A Case Study
Source: Biomimetics (Basel). 2026 Mar 11;11(3):204. doi: 10.3390/biomimetics11030204 (PMC13023603; doi:10.3390/biomimetics11030204)
Supplement: Supplementary file 1 [file biomimetics-11-00204-s001.zip]

Archive with 1 entries (1 files):
- biomimetics-4154043-supplementary.pdf
